# Supplementary material for: Three Component One-Pot Synthesis and Antiproliferative Activity of New [1,2,4]Triazolo[4,3-a]pyrimidines
Source: Molecules. 2023 May 5;28(9):3917. doi: 10.3390/molecules28093917 (PMC10180348; doi:10.3390/molecules28093917)
Supplement: Supplementary file 1 [file molecules-28-03917-s001.zip]

Archive with 1 entries (1 files):
- molecules-2318165-supplementary.pdf
